# Supplementary material for: Organizational Framework Conditions for Workplace Health Management in Different Settings of Nursing—A Cross-Sectional Analysis in Germany
Source: Int J Environ Res Public Health. 2022 Mar 20;19(6):3693. doi: 10.3390/ijerph19063693 (PMC8952851; doi:10.3390/ijerph19063693)
Supplement: Supplementary file 1 [file ijerph-19-03693-s001.zip]

Archive with 1 entries (1 files):
- ijerph-1602384-supplementary.pdf
